# Supplementary material for: Repurposing T-type calcium channel blocker lomerizine as a therapeutic strategy for glioblastoma
Source: JCI Insight. 2026 Mar 24;11(9):e182522. doi: 10.1172/jci.insight.182522 (PMC13232010; doi:10.1172/jci.insight.182522)
Supplement: Supporting data values [file jciinsight-11-182522-s078.xlsx]

## Sheet: Fig.1C
	KGS01 DMSO					KGS10 DMSO					KGS15 DMSO
	0h	24h	48h	72h		0h	24h	48h	72h		0h	24h	48h	72h
	0.684853	0.813118	0.981675	1.06838		0.688626	0.865177	1.053	1.12233		0.785546	0.864304	0.937207	0.990099
	0.683917	0.816438	0.980713	1.08108		0.681122	0.875018	1.05746	1.10742		0.77821	0.888889	0.968054	1.02775
	0.689101	0.835538	1.00334	1.10254		0.693882	0.865926	1.04094	1.10375		0.783085	0.84317	0.905797	0.960615
	KGS01 1μM					KGS10 1μM					KGS15 1μM
	0h	24h	48h	72h		0h	24h	48h	72h		0h	24h	48h	72h
	0.694364	0.759975	0.806018	0.834028		0.691483	0.793756	0.819224	0.835422		0.78064	0.847458	0.87184	0.887311
	0.691962	0.762292	0.804721	0.84246		0.685323	0.776498	0.802783	0.813008		0.773395	0.84317	0.864304	0.878735
	0.692921	0.771704	0.821918	0.853242		0.676514	0.768147	0.798297	0.81367		0.785546	0.832639	0.844595	0.855432
	KGS01 5μM					KGS10 5μM					KGS15 5μM
	0h	24h	48h	72h		0h	24h	48h	72h		0h	24h	48h	72h
	0.697269	0.755382	0.780843	0.788644		0.689101	0.774094	0.777807	0.786782		0.783085	0.822368	0.832639	0.839631
	0.690528	0.753674	0.771803	0.78125		0.684385	0.765209	0.767656	0.77101		0.777605	0.814332	0.822368	0.825764
	0.693401	0.755953	0.771208	0.779423		0.684853	0.764623	0.780234	0.786782		0.783085	0.822368	0.830565	0.832639
	KGS01 10μM					KGS10 10μM					KGS15 10μM
	0h	24h	48h	72h		0h	24h	48h	72h		0h	24h	48h	72h
	0.694364	0.740832	0.757193	0.765111		0.688626	0.761132	0.766479	0.766871		0.737463	0.783699	0.798722	0.800641
	0.696783	0.743587	0.761808	0.763942		0.714711	0.782575	0.792602	0.786164		0.787402	0.823723	0.830565	0.83682
	0.694847	0.746361	0.757193	0.759301		0.681122	0.758246	0.774793	0.777001		0.783085	0.815661	0.826446	0.8285

## Sheet: Fig.1D
	U87 DMSO					T98 DMSO					A172 DMSO					SNB19 DMSO
	0h	24h	48h	72h		0h	24h	48h	72h		0h	24h	48h	72h		0h	24h	48h	72h
	0.704225	0.759301	0.847458	1.01523		0.671	0.789	0.951	1.131		0.67	0.76	0.909	1.058		0.68918	0.825083	1.07066	1.30039
	0.698812	0.752445	0.825083	0.981354		0.674	0.785	0.952	1.133		0.665	0.751	0.887	1.021		0.676133	0.809717	1.04167	1.26422
	0.70028	0.745156	0.797448	0.913242		0.668	0.785	0.956	1.127		0.650618	0.75643	0.898473	1.04493		0.679348	0.823045	1.07296	1.31406
	U87 1μM					T98 1μM					A172 1μM					SNB19 1μM
	0h	24h	48h	72h		0h	24h	48h	72h		0h	24h	48h	72h		0h	24h	48h	72h
	0.700771	0.750751	0.805153	0.896861		0.667	0.776	0.893	0.994		0.674	0.745	0.829	0.896861		0.688705	0.801925	0.967118	1.14025
	0.698324	0.746269	0.793651	0.875657		0.666	0.75	0.838	0.929		0.666	0.753	0.878	0.979432		0.677048	0.796178	0.981354	1.18483
	0.698812	0.749625	0.801282	0.894454		0.65	0.765	0.903	1.025		0.665	0.754	0.872	0.965251		0.677966	0.810373	1.01112	1.22399
	U87 5μM					T98 5μM					A172 5μM					SNB19 5μM
	0h	24h	48h	72h		0h	24h	48h	72h		0h	24h	48h	72h		0h	24h	48h	72h
	0.698812	0.745156	0.778816	0.824402		0.689101	0.774094	0.777807	0.786782		0.674	0.773	0.822	0.849		0.690131	0.809061	0.946074	1.08932
	0.694927	0.736377	0.755858	0.785546		0.677	0.767	0.84	0.898		0.659	0.751	0.797	0.824		0.679348	0.810373	0.958773	1.10988
	0.696379	0.739098	0.758725	0.789266		0.675	0.764	0.824	0.863		0.659	0.773	0.818	0.85		0.678887	0.816993	0.980392	1.1274
						0.669	0.776	0.856	0.915
	U87 10μM					T98 10μM					A172 10μM					SNB19 0μM
	0h	24h	48h	72h		0h	24h	48h	72h		0h	24h	48h	72h		0h	24h	48h	72h
	0.696864	0.746269	0.765697	0.785546		0.674	0.773	0.822	0.849		0.676133	0.749064	0.811688	0.849618		0.687758	0.814996	0.93985	1.04167
	0.694444	0.739645	0.750751	0.768049		0.659	0.751	0.797	0.824		0.674309	0.738007	0.798722	0.832639		0.67981	0.812348	0.94162	1.04493
	0.696379	0.739098	0.749625	0.76746		0.659	0.773	0.818	0.85		0.670241	0.74239	0.796813	0.829187		0.679348	0.815661	0.940734	1.03413

## Sheet: Fig.1E
	DKGS01 DMSO					DKGS10 DMSO					DKGS15 DMSO
	0h	24h	48h	72h		0h	24h	48h	72h		0h	24h	48h	72h
	0.631313	0.747943	0.94697	1.12486		0.649773	0.714286	0.88968	1.20627		0.657895	0.745712	0.856898	0.987167
	0.620732	0.774593	1.04493	1.3089		0.661376	0.717875	0.864304	1.10988		0.651042	0.740192	0.853242	0.986193
	0.646831	0.769823	0.987167	1.20627		0.66313	0.733138	0.911577	1.22249		0.65703	0.740192	0.849618	0.976562
	DKGS01 1μM					DKGS10 1μM					DKGS15 1μM
	0h	24h	48h	72h		0h	24h	48h	72h		0h	24h	48h	72h
	0.618	0.747	0.925	1.107		0.645161	0.70028	0.788022	1.02459		0.650618	0.734754	0.829876	0.942507
	0.629	0.756	0.942	1.142		0.656599	0.712251	0.803859	0.972763		0.648508	0.736377	0.833333	0.94697
	0.64	0.751	0.917	1.096		0.657462	0.717875	0.812348	0.974659		0.655308	0.720461	0.786782	0.857633
	DKGS01 5μM					DKGS10 5μM					DKGS15 5μM
	0h	24h	48h	72h		0h	24h	48h	72h		0h	24h	48h	72h
	0.623	0.723	0.816	0.896		0.647249	0.69979	0.768049	0.821018		0.65189	0.712758	0.734754	0.745156
	0.633	0.755	0.872	0.969		0.652742	0.715308	0.793021	0.856164		0.645578	0.706215	0.728332	0.74129
	0.643	0.749	0.861	0.961		0.662252	0.722543	0.801282	0.868056		0.654879	0.734754	0.773395	0.788022
	DKGS01 10μM					DKGS10 10μM					DKGS15 10μM
	0h	24h	48h	72h		0h	24h	48h	72h		0h	24h	48h	72h
	0.636132	0.736377	0.805153	0.853971		0.636943	0.692042	0.755287	0.799361		0.636132	0.69541	0.724638	0.735835
	0.638978	0.740192	0.817661	0.862813		0.657462	0.707714	0.758725	0.792393		0.647668	0.712758	0.739645	0.751315
	0.645161	0.757576	0.85034	0.913242		0.661376	0.712758	0.772798	0.815661		0.656599	0.733138	0.768049	0.777605

## Sheet: Fig.2A
	KGS01				KGS10				KGS15				DKGS01				DKGS10				DKGS15
	0μM	1μM	5μM		0μM	1μM	5μM		0μM	1μM	5μM		0μM	1μM	5μM		0μM	1μM	5μM		0μM	1μM	5μM
	0	20.5882	27.7778		8.62069	15.625	30		1.68067	5.88235	19.1489		0.70922	9.21659	12.9213		0.873362	6.69856	7.07547		0	6	4.54545
	8.69565	15.5556	36.6667		2.9703	22.8571	38.0952		0.746269	8.94309	19.1489		3.74332	9.89583	11.0429		1.23839	2.39044	6.94444		5.55556	5.12821	13.1579
	3.7037	16.6667	24.3902		3	15.625	21.4286		5.08475	10	10.9091		3.20513	6.84932	15.9509		0.940439	3.69318	4.22078		4.54545	8.10811	15.7895
	8.33333	20.6897	20.5128		1	16.6667	30.4348		7.04225	18.5185	13.8462		1.94175	8.07453	8.28402		0.613497	2.55591	7.32601		5	3.22581	11.1111
	13.7931	9.80392	33.3333		5.6	16.129	39.1304		10.1695	15.2778	19.6078		4.90798	6.15385	7.97872		2.04082	2.13904	9.42857		3.7037	9.7561	8.82353
	13.7931	16.2791	23.8095		9.09091	21.9512	33.3333		6.89655	13.3333	15.5172		1.04167	7.48299	10		0.757576	3.66972	3.87097		2.85714	11.1111	21.0526

## Sheet: Fig.2B
	KGS01 DMSO				KGS10 DMSO				KGS15 DMSO				DKGS01 DMSO				DKGS10 DMSO				DKGS15 DMSO
	early apoptosis	late apoptosis	total apoptosis		early apoptosis	late apoptosis	total apoptosis		early apoptosis	late apoptosis	total apoptosis		early apoptosis	late apoptosis	total apoptosis		early apoptosis	late apoptosis	total apoptosis		early apoptosis	late apoptosis	total apoptosis
	1.54	2.37	3.91		2.06	1.64	3.7		1.23	1.9	3.19		0.24	0.62	0.86		0.32	0.24	0.56		2.07	0.98	3.05
	1.4	2.02	3.42		2.12	1.54	3.66		0.83	1.84	3.17		0.42	1.47	1.89		0.29	0.3	0.59		1.66	0.96	2.62
	1.39	2.03	3.42		1.95	1.96	3.91		0.95	1.93	3.29		0.39	0.88	1.27		0.2	0.25	0.45		2.05	0.98	3.03
	KGS01 1μM				KGS10 1μM				KGS15 1μM				DKGS01 1μM				DKGS10 1μM				DKGS15 1μM
	early apoptosis	late apoptosis	total apoptosis		early apoptosis	late apoptosis	total apoptosis		early apoptosis	late apoptosis	total apoptosis		early apoptosis	late apoptosis	total apoptosis		early apoptosis	late apoptosis	total apoptosis		early apoptosis	late apoptosis	total apoptosis
	2.79	6.42	9.21		1.97	5.69	7.66		1.29	4.15	5.38		1.33	3.84	5.17		1.33	0.76	2.09		2.57	2.38	4.95
	2.62	6.91	9.53		2.5	4.97	7.47		1.33	3.81	4.64		1.73	3.44	5.17		1.58	1.15	2.73		2.76	1.97	4.73
	2.87	7.01	9.88		2.18	4.77	6.95		1.36	4.12	5.07		1.32	4.01	5.33		1.6	1.09	2.69		2.46	1.81	4.27
	KGS01 5μM				KGS10 5μM				KGS15 5μM				DKGS01 5μM				DKGS10 5μM				DKGS15 5μM
	early apoptosis	late apoptosis	total apoptosis		early apoptosis	late apoptosis	total apoptosis		early apoptosis	late apoptosis	total apoptosis		early apoptosis	late apoptosis	total apoptosis		early apoptosis	late apoptosis	total apoptosis		early apoptosis	late apoptosis	total apoptosis
	4.04	10.5	14.54		5.89	9.99	15.88		4.81	6.42	11.23		0.73	6.8	7.53		6.65	2.82	9.47		3.08	5.47	8.55
	3.48	8.73	12.21		5.48	10.1	15.58		4.17	6.91	11.08		1.01	4.79	5.8		6.49	2.91	9.4		3.46	5.21	8.67
	2.67	9.17	11.84		3.71	9.18	12.89		2.63	6.26	8.89		0.85	4.92	5.77		6.5	2.53	9.03		3.07	4.69	7.76

## Sheet: Fig.3A
	U87, % cell population						T98, % cell population						A172, % cell population						SNB19, % cell population
	DMSO			Lomerizine			DMSO			Lomerizine			DMSO			Lomerizine			DMSO			Lomerizine
G1	32	54.3	55.4	66.9	67.5	65.6	57.3	50.8	56.1	79.6	74.6	73.8	58.5	56.7	58.8	66.6	71	66.6	52	53.6	55.3	74.8	73.6	77.3
S	24.7	28.7	26.6	17.5	20.9	23.3	11.8	15.2	17.3	10	9.86	19.8	24.1	8.49	24.71	22.9	22.9	20.7	21.1	21.7	22.4	20	15.3	20.3
G2	44.1	10	12.2	10.2	6.71	5.56	1.99	0	0.072	2.72	7.67	1.89	12.6	30.8	8.49	3.39	3.39	4.34	18.4	16.6	15.3	0.14	0.3	6

## Sheet: Fig.4A
	KGS01				KGS10				KGS15				DKGS01				DKGS10				DKGS15
	0μM	1μM	5μM		0μM	1μM	5μM		0μM	1μM	5μM		0μM	1μM	5μM		0μM	1μM	5μM		0μM	1μM	5μM
	1.05671	0.0273179	0.0211093		1.00897	0.107623	0.0493273		0.910576	0.295099	0.170851		1.21535	0.28145	0.230277		1.04878	0.506098	0.481707		0.985337	0.59824	0.624633
	0.98096	0.0298013	0.0186258		1.01345	0.143498	0.0403587		1.08083	0.282201	0.17859		0.901919	0.172708	0.147122		1.06098	0.579268	0.457317		1.00293	0.615836	0.545455
	0.962334	0.0384934	0.0186258		0.977578	0.143498	0.0358744		1.0086	0.240929	0.137317		0.882729	0.172708	0.153518		0.890244	0.597561	0.439024		1.01173	0.633431	0.527859

## Sheet: Fig.4B
	KGS01				KGS10				KGS15				DKGS01				DKGS10				DKGS15
	0μM	1μM	5μM		0μM	1μM	5μM		0μM	1μM	5μM		0μM	1μM	5μM		0μM	1μM	5μM		0μM	1μM	5μM
	0.898585	0.431604	0.162736		1.07879	0.133333	0.10303		0.939335	0.246575	0.129159		0.979275	0.792746	0.518782		0.895442	0.734584	0.482574		1.05051	0.328283	0.222222
	1.04717	0.459906	0.134434		0.975758	0.145455	0.0909091		1.02153	0.270059	0.129159		1.03368	1.04145	0.637306		1.05094	0.86059	0.544236		0.89899	0.222222	0.242424
	1.05425	0.495283	0.141509		0.945455	0.187879	0.0909091		1.03914	0.270059	0.123288		0.987047	1.06671	0.63342		1.05362	0.662198	0.613941		1.05051	0.252525	0.212121

## Sheet: Fig.5B
	KGS01					KGS10					KGS15
	0μM	1μM	5μM	10μM		0μM	1μM	5μM	10μM		0μM	1μM	5μM	10μM
	35	1	0	0		28	0	0	0		47	4	2	2
	32	0	1	0		21	0	0	0		27	4	6	3
	44	2	0	0		27	0	0	0		46	2	5	1
	44	0	0	0		38	1	0	1		53	6	4	5
	44	1	0	0		27	0	0	0		59	4	2	2
	25	2	0	0		51	2	0	0		56	6	4	3

## Sheet: Fig.5C
	KGS01 (number of positive cultures/6)								KGS10 (number of positive cultures/6)								KGS15 (number of positive cultures/6)
	1	5	10	25	50	100			1	5	10	25	50	100			1	5	10	25	50	100
0μM	1	2	3	5	6	6		0μM	1	5	6	6	6	6		0μM	1	5	6	6	6	6
1μM	0	0	0	1	2	4		1μM	0	0	0	0	2	3		1μM	0	0	3	3	3	5
5μM	0	0	0	0	1	2		5μM	0	0	0	0	1	2		5μM	0	0	1	1	2	3

[truncated: 20 more sheets: Fig.6B, Fig.6D, Fig.7B, Fig.7D, Fig.8A, Fig.8B, Fig.9A, Fig.9B, Supplementary Fig. 1, Supplementary Fig.2, Supplementary Fig.3, Supplementary Fig.4, Supplementary Fig.5, Supplementary Fig.6, Supplementary Fig.8B, Supplementary Fig.9B, Supplementary Fig.10A, Supplementary Fig.10E, Supplementary Fig.11A, Supplementary Fig.11B]
